# Supplementary material for: Immunogenicity of the Two mRNA SARS-CoV-2 Vaccines in a Large Cohort of Dialysis Patients
Source: Infect Dis Rep. 2022 Nov 24;14(6):946–54. doi: 10.3390/idr14060093 (PMC9778780; doi:10.3390/idr14060093)
Supplement: Supplementary file 1 [file idr-14-00093-s001.zip]

Archive with 2 entries (2 files):
- Supplementary Data S1.xlsx
- Supplementary Data S2.pdf
